# Supplementary material for: Immunomodulatory Effects of Nintedanib on Human Blood Monocytes/Macrophages from Patients with Idiopathic Pulmonary Fibrosis
Source: Biomolecules. 2026 Feb 18;16(2):319. doi: 10.3390/biom16020319 (PMC12938255; doi:10.3390/biom16020319)
Supplement: Supplementary file 1 [file biomolecules-16-00319-s001.zip]

Archive with 1 entries (1 files):
- biomolecules-4123849-supplementary.pdf
